# Supplementary material for: Assessment of FBA Based Gene Essentiality Analysis in Cancer with a Fast Context-Specific Network Reconstruction Method
Source: PLoS One. 2016 May 4;11(5):e0154583. doi: 10.1371/journal.pone.0154583 (PMC4856428; doi:10.1371/journal.pone.0154583)
Supplement: S1 Code — (ZIP) [file pone.0154583.s001.zip]

Archive with 2 entries (2 files):
- fastReconstructionAlgorithm.m
- Recon2_RPMI1640.mat
