# Supplementary material for: Assessment of FBA Based Gene Essentiality Analysis in Cancer with a Fast Context-Specific Network Reconstruction Method
Source: PLoS One. 2016 May 4;11(5):e0154583. doi: 10.1371/journal.pone.0154583 (PMC4856428; doi:10.1371/journal.pone.0154583)
Supplement: S1 Code — (ZIP) [file pone.0154583.s001.zip › fastReconstructionAlgorithm.m]

function [active_rxn, time, total_LPs] = fastReconstructionAlgorithm(Network, rxnHML, pos_biom, alpha, schema, min_biomass_flux, verbose)
%Fast metabolic network reconstructions
%   Returns a list of 0-1, indicating with a 1 which reactions from Network
%   are part of the reconstructed network.
%   The Linear Programs are solved using Cplex Optimization Software.
%   Note that, apart from the biomass reaction, no other reaction will be
%   forced to be active. The code should be adapted if other reactions must
%   must be forced to be active.
%
% INPUT:
% Network: Metabolic network in the format provided by COBRA Toolbox.
%   The function requires the fields .S .rev .ub and .lb. 
% rxnHML: vector of -1/0/1 indicating if each reaction belongs to the lowly
%   (-1), medium (0) or highly (1) expressed reactions.
% pos_biom: index of the biomass reaction
% alpha: base weight to use in the reconstruction process.
% schema: 1, 2 or 3. What schema to use in the reconstruction process.
% min_biomass_flux: minimum amount of biomass activity. Default is 1e-4.
% verbose: 0 if no output is desired during the reconstruction process, 1
%   otherwise. Default is 1.
%
% OUTPUT:
% active_rxn: 0/1 vector indicating if each reaction of the input network
%   is part of the reconstruction (1) or not (0).
% time: total time needed in the reconstruction process.
% total_LPs: number of Linear Programs (LPs) solved during the
%   reconstruction process.

% default values for optional input arguments
if nargin < 7 || isempty(verbose)
    verbose = 1;
end
if nargin < 6
    min_biomass_flux = 1e-4;
end

tstart = tic;
% ---
% build model

% Build the basic optimization model. 
% Makes a simple split and builds a constraint matrix with S�v=0 and 
% relation between v and z variables
Model = buildModel(Network);

% modify some values in the basic model

% set min flux through biomass reaction
if ~isempty(pos_biom)
    Model.lb(Model.var.vf(pos_biom)) = min_biomass_flux;
end

% change objective function
Model = setHMLWeights(Model, rxnHML, alpha, schema);

% change variable bounds
rxn_ub = abs(Network.ub);
rxn_lb = abs(Network.lb(Network.rev==1));
Model.ub(Model.var.vf) = rxn_ub;
Model.ub(Model.var.vb) = rxn_lb;

% scale the coefficients of v variables in the objective function by the maximum flux values
flux_eps = 1e-8;
relation_fraction = 0.10; % when 10% of the maximum flux is achieved, the nominal penalty takes place
Model.obj(Model.var.vf(rxn_ub>flux_eps)) = Model.obj(Model.var.vf(rxn_ub>flux_eps))./(rxn_ub(rxn_ub>flux_eps)*relation_fraction);
Model.obj(Model.var.vb(rxn_lb>flux_eps)) = Model.obj(Model.var.vb(rxn_lb>flux_eps))./(rxn_lb(rxn_lb>flux_eps)*relation_fraction);

% change relationship between v and z variables taking into account the
% maximum flux defined for each reaction
idx2 = sub2ind(size(Model.A), Model.ridx.vfzf2, Model.var.zf);
Model.A(idx2) = -relation_fraction*rxn_ub;
idx2 = sub2ind(size(Model.A), Model.ridx.vbzb2, Model.var.zb);
Model.A(idx2) = -relation_fraction*rxn_lb;

% ---
% solve model
[active_rxn, total_LPs] = solveFastReconstruction(Model, Network, rxnHML, verbose);       

time = toc(tstart);

end


function Model = buildModel(Network)
% Build an basic optimization model. Makes a simple split and builds a
% constraint matrix with S�v=0, and relation between v and z variables
% which make the z variables to be a lower bound of the corresponding v
% variables.

max_flux = 1e4;
small_constant = 1e-4;

[nmet, nrxn] = size(Network.S);
pos_rever = Network.rev~=0;
nrever = sum(pos_rever);

% optimization variables
vf = (1:nrxn);
vb = vf(end) + (1:nrever);
zf = vb(end) + (1:nrxn);
zb = zf(end) + (1:nrever);

nvar = zb(end);

% objective function
c = zeros(nvar, 1);
sense = 'minimize';

% variable type
ctype(vf) = 'C';
ctype(vb) = 'C';
ctype(zf) = 'B';
ctype(zb) = 'B';

% variable upper and lower bounds
ub = inf(nvar, 1);
lb = zeros(nvar, 1);
ub(vf) = max_flux;
ub(vb) = max_flux;
ub(zf) = 1;
ub(zb) = 1;

% constraints
ridx.met = (1:nmet);
ridx.vfzf2 = ridx.met(end) + (1:nrxn);
ridx.vbzb2 = ridx.vfzf2(end) + (1:nrever);

nrest = ridx.vbzb2(end);

% Restriction initialization
S_split = [Network.S, -Network.S(:, pos_rever)];
nnon_zeros = nnz(S_split); %number of nonzero elements estimation in A

A = spalloc(nrest, nvar, nnon_zeros + 2*(nrxn+nrever));
lhs = zeros(nrest,1); %left-hand-side column vector
rhs = zeros(nrest,1); %rigth-hand-side column vector

% S�v = 0
A(ridx.met, [vf vb]) = S_split;
% lhs(ridx.met) = 0;
% rhs(ridx.met) = 0; 

% Linking between v and z variables
idx1 = sub2ind(size(A), ridx.vfzf2, vf);
idx2 = sub2ind(size(A), ridx.vfzf2, zf);
A(idx1) = 1;
A(idx2) = -small_constant;

idx1 = sub2ind(size(A), ridx.vbzb2, vb);
idx2 = sub2ind(size(A), ridx.vbzb2, zb);
A(idx1) = 1;
A(idx2) = -small_constant;

% lhs(ridx.vfzf2) = 0;
rhs(ridx.vfzf2) = inf;
% lhs(ridx.vbzb2) = 0;
rhs(ridx.vbzb2) = inf;


% ---
% Save information into a structure
Model.v_react_idx = [(1:nrxn)'; find(pos_rever(:))];

Model.var.vf = vf;
Model.var.vb = vb;
Model.var.zf = zf;
Model.var.zb = zb;

Model.obj = c;
Model.sense = sense;
Model.ctype = ctype;
Model.ub = ub;
Model.lb = lb;

Model.ridx = ridx;
Model.A = A;
Model.lhs = lhs;
Model.rhs = rhs;
end


function Model = setHMLWeights(Model, rxnHML, alpha, schema)
%   This function sets the weights in the objective function of 
%   the reconstruction model

weight = alpha;
tmpH = zeros(length(rxnHML), 1);
tmpML = zeros(length(rxnHML), 1);

switch schema
    case 1
        tmpH(rxnHML == 1) = -weight;
        tmpML(rxnHML == 0) = 1;
        tmpML(rxnHML == -1) = weight^2;
    case 2
        tmpH(rxnHML == 1) = -weight;
        tmpML(rxnHML == 0) = 1;
        tmpML(rxnHML == -1) = weight;
    case 3
        tmpH(rxnHML == 1) = -weight^2;
        tmpML(rxnHML == 0) = 1;
        tmpML(rxnHML == -1) = weight;
    otherwise
        ME = MException('VerifyParameters:UnknownParameter', ...
            'schema is not defined for the selected value');
        throw(ME);
end

% set objective function coefficients
Model.obj([Model.var.zf, Model.var.zb]) = tmpH(Model.v_react_idx);
Model.obj([Model.var.vf, Model.var.vb]) = tmpML(Model.v_react_idx);

end


function [activated_list, total_LPs] = solveFastReconstruction(Model, Network, rxnHML, verbose)
%   Function for solving the reconstruction model.

if nargin < 4
    verbose = 1;
end

total_LPs = 0; % variable to count the number of LPs solved

% fluxes below this value are considered inactive
min_activation_flux = 1e-8;

% auxiliary variables
i_rever = find(Network.rev==1);
var_v = [Model.var.vf, Model.var.vb];
var_z = [Model.var.zf, Model.var.zb];
rev_mat = [i_rever(:), Model.var.vb(:)];

% build cplex object
cplex = Cplex('Model');
cplex.Param.output.clonelog.Cur = 0; % do not create clone.log files
cplex.Param.simplex.tolerances.feasibility.Cur = 1e-9; % set feasibility tolerance to the minimum
if verbose == 0
    cplex.DisplayFunc = []; % do not show cplex output on the command window
end

cplex.Model.sense = Model.sense;
cplex.Model.obj = Model.obj;

cplex.Model.ub = Model.ub;
cplex.Model.lb = Model.lb;

cplex.Model.A = Model.A;
cplex.Model.lhs = Model.lhs;
cplex.Model.rhs = Model.rhs;

% ---
cplex.solve();
total_LPs = total_LPs + 1;

Solution = cplex.Solution;

if Solution.status == 3
    if verbose == 1
        fprintf(1, 'No solution found.\n');
    end
    activated_list = NaN;
    return;
else
    % extract initial flux solution
    flux = Solution.x(Model.var.vf);
    flux(Model.v_react_idx(Model.var.vb)) = flux(Model.v_react_idx(Model.var.vb)) - Solution.x(Model.var.vb);

    % keep track of the reactions that have been activated
    activated_list = zeros(length(flux), 1);
    activated_list(abs(flux)>min_activation_flux) = 1;
    
    % block highly expressed reactions that have not been chosen already
    cplex.Model.ub(Model.var.vf(activated_list == 0 & rxnHML==1 & Network.rev==0)) = 0;
    
    % the incorporation of reversible reactions in the H set to the model
    % must be done through an iterative process
    rev_flux = flux(i_rever);
    fb_equal = find(abs(rev_flux)<=min_activation_flux & rxnHML(i_rever)==1);
    nfb_equal = length(fb_equal);

    % auxiliary variables to keep track of the reactions that need refinement
    already_checked = false(nfb_equal,1); % has the reversible reaction been checked
    done_single_check = false(nfb_equal,1);
    z_check = false(nfb_equal,2); % has the reversible reaction been flagged to be checked (set J)

    % count the number of steps we give in the iterative refinement process
    n_refining_steps = 0;

    % original objective function and variable bounds
    original_obj = cplex.Model.obj;
    original_ub = cplex.Model.ub;
    original_lb = cplex.Model.lb;

    n_iter = 0;
    max_iter = 1e3;
    iteration_type = 'B';  % initial iteration type
    keep_refining = true;
    while keep_refining
        activated_list_prev = activated_list;  % reactions that composed the model in the previous step
        activated_list_split = activated_list(Model.v_react_idx);

        % update the list of checked reactions
        already_checked = (already_checked + activated_list(i_rever(fb_equal)) + done_single_check)>0;

        % each step is done in one direction first and then in the other
        j_reverted = [2, 1];
        for j = 1:2
            % reset objective and bounds to their original values
            cplex.Model.obj = original_obj;
            cplex.Model.ub = original_ub;
            cplex.Model.lb = original_lb;

            % update objective function
            cplex.Model.obj(var_v(activated_list_split==1))=0; % do not penalize already included reactions
            cplex.Model.obj(var_z(activated_list_split==1 & Network.rev(Model.v_react_idx)==1))=0; % do not bonus already included reversible reactions

            not_checked_yet = already_checked==0;
            to_test_now = fb_equal(not_checked_yet);

            switch iteration_type
                case 'B'
                    opposite_direction_ub = original_ub(var_v(rev_mat(to_test_now,j_reverted(j))));
                    cplex.Model.ub(var_v(rev_mat(to_test_now,j_reverted(j)))) = 0;
                    cplex.Model.lb(var_v(rev_mat(to_test_now,j))) = -opposite_direction_ub; % this bound relaxation helps in the localization of reactions that would be better used if working in the other direction

                    cplex.solve();
                    total_LPs = total_LPs + 1;

                    % identify reactions that we suspect would be better to use in the opposite direction
                    pos_doubt = find(cplex.Solution.basis.colstat(var_z(rev_mat(to_test_now,j)))==0);

                    % this variable is related to set J in the main paper
                    z_check(:,j) = false;
                    z_check(ismember(fb_equal, to_test_now),j) = (cplex.Solution.basis.colstat(var_z(rev_mat(to_test_now,j)))==0);


                    if ~isempty(pos_doubt)
                        % change operating direction of reactions in set J
                        cplex.Model.ub(var_v(rev_mat(to_test_now(pos_doubt),j_reverted(j)))) = original_ub(var_v(rev_mat(to_test_now(pos_doubt),j_reverted(j))));
                        cplex.Model.ub(var_v(rev_mat(to_test_now(pos_doubt),j))) = 0;
                        
                        % reset lower bounds
                        cplex.Model.lb(var_v(rev_mat(to_test_now,j))) = 0;
                    else
                        if j==2
                            if sum(z_check(:)) == 0 
                                % if set J is empty, we are done
                                keep_refining = false;
                            end
                        end
                    end
                case 'A'
                    % reactions that still need to be checked individually
                    tmp = find(sum(z_check,2)>0 & not_checked_yet);
                    if ~isempty(tmp)
                        % check one reaction at a time
                        tmp_chosen = tmp(1);
                        tmp = fb_equal(tmp_chosen);
                        cplex.Model.ub(var_v(rev_mat(tmp,j_reverted(j)))) = 0;
                        if j == 2
                            % once we check a reaction in both directions,
                            % we are done with it
                            done_single_check(tmp_chosen) = true;
                        end
                    else
                        keep_refining = false;
                    end
                otherwise
                    error('Iteration type not recognized.')
            end

            % solve modified problem to find a new solution
            cplex.solve();
            total_LPs = total_LPs + 1;

            if cplex.Solution.status ~= 3
                Solution = cplex.Solution;
                
                % extract current flux solution
                flux = Solution.x(Model.var.vf);
                flux(Model.v_react_idx(Model.var.vb)) = flux(Model.v_react_idx(Model.var.vb)) - Solution.x(Model.var.vb);

                % keep track of the reactions that have been activated in this solution
                tmp_activated_list = zeros(length(flux), 1);
                tmp_activated_list(abs(flux)>min_activation_flux) = 1;

                % if new reactions in H have been activated, include the
                % newly activated list of reactions into the final list
                if sum(activated_list_prev(rxnHML==1 & tmp_activated_list>0)>0)<length(activated_list_prev(rxnHML==1 & tmp_activated_list>0))
                    activated_list = activated_list + tmp_activated_list;
                end
            end
        end

        % check if we have finished the refining steps
        if isequal((activated_list_prev>0),(activated_list>0))
            if sum(already_checked>0)==nfb_equal && sum(sum(z_check,2)>0)==0
                keep_refining = false;
            else
                if iteration_type == 'B'
                    % we only need to check one by one those reactions
                    % included in the J set                   
                    iteration_type = 'A';
                end
            end
        else
            n_refining_steps = n_refining_steps + 1;
        end

        n_iter = n_iter + 1;
        if n_iter >= max_iter
            fprintf(1, 'Maximum number of iterations reached.\n');
            keep_refining = false;
        end
    end
end

% final network
activated_list = activated_list>0;
end
