# Supplementary material for: Assessment of FBA Based Gene Essentiality Analysis in Cancer with a Fast Context-Specific Network Reconstruction Method
Source: PLoS One. 2016 May 4;11(5):e0154583. doi: 10.1371/journal.pone.0154583 (PMC4856428; doi:10.1371/journal.pone.0154583)
Supplement: S1 Table — (XLS) [file pone.0154583.s002.xls]

## Sheet: CCLE_with_Achilles
Accession	Achilles	Name	Type
GSM886837	22RV1_PROSTATE	22-RV1	Prostate
GSM886843	697_HAEMATOPOIETIC_AND_LYMPHOID_TISSUE	697	Leukemia
GSM886845	786O_KIDNEY	786-O	Renal Cell Carcinoma
GSM886850	A172_CENTRAL_NERVOUS_SYSTEM	A172	GBM
GSM886851	A204_SOFT_TISSUE	A-204	Soft Tissue Sarcoma
GSM886853	A2780_OVARY	fail	Ovarian
GSM886858	A549_LUNG	A549	Lung NSCLC
GSM886859	A673_BONE	A-673	Bone sarcoma
GSM886863	ACHN_KIDNEY	ACHN	Renal Cell Carcinoma
GSM886864	AGS_STOMACH	AGS	Gastric
GSM886866	AM38_CENTRAL_NERVOUS_SYSTEM	AM-38	GBM
GSM886867	AML193_HAEMATOPOIETIC_AND_LYMPHOID_TISSUE	AML-193	Leukemia
GSM886870	ASPC1_PANCREAS	AsPC-1	Pancreas
GSM886891	BT20_BREAST	BT-20	Breast
GSM886892	BT474_BREAST	BT-474	Breast
GSM886894	BT549_BREAST	fail	Breast
GSM886896	BXPC3_PANCREAS	BxPC-3	Pancreas
GSM886897	C2BBE1_LARGE_INTESTINE	C2BBe1	Colon
GSM886898	C32_SKIN	C32	Melanoma
GSM886901	CADOES1_BONE	CADO-ES-1	Bone sarcoma
GSM886902	CAKI1_KIDNEY	fail	Renal Cell Carcinoma
GSM886904	CAL120_BREAST	CAL-120	Breast
GSM886909	CAL51_BREAST	CAL-51	Breast
GSM886914	CALU1_LUNG	Calu-1	Lung NSCLC
GSM886918	CAOV3_OVARY	CaOV-3	Ovarian
GSM886919	CAOV4_OVARY	CaOV-4	Ovarian
GSM886922	CAS1_CENTRAL_NERVOUS_SYSTEM	CAS-1	GBM
GSM886925	CFPAC1_PANCREAS	CFPAC-1	Pancreas
GSM886940	COLO205_LARGE_INTESTINE	COLO 205	Colon
GSM886947	COLO704_OVARY	COLO-704	Ovarian
GSM886948	COLO741_SKIN	COLO 741	Melanoma
GSM886949	COLO783_SKIN	COLO-783	Melanoma
GSM886956	CORL23_LUNG	COR-L23	Lung NSCLC
GSM886962	COV318_OVARY	fail	Ovarian
GSM886963	COV362_OVARY	COV362	Ovarian
GSM886964	COV434_OVARY	COV434	Ovarian
GSM886965	COV504_OVARY	COV504	Ovarian
GSM886966	COV644_OVARY	COV644	Ovarian
GSM886974	DBTRG05MG_CENTRAL_NERVOUS_SYSTEM	DBTRG-05MG	GBM
GSM886978	DKMG_CENTRAL_NERVOUS_SYSTEM	DK-MG	GBM
GSM886979	DLD1_LARGE_INTESTINE	DLD-1	Colon
GSM886989	DU4475_BREAST	fail	Breast
GSM886997	EFE184_ENDOMETRIUM	EFE-184	Endometrial
GSM886999	EFM19_BREAST	EFM-19	Breast
GSM887000	EFO21_OVARY	EFO-21	Ovarian
GSM887001	EFO27_OVARY	EFO-27	Ovarian
GSM887003	EJM_HAEMATOPOIETIC_AND_LYMPHOID_TISSUE	fail	Multiple Myeloma
GSM887010	F36P_HAEMATOPOIETIC_AND_LYMPHOID_TISSUE	F-36P	Leukemia
GSM887014	FUOV1_OVARY	fail	Ovarian
GSM887021	GCIY_STOMACH	fail	Gastric
GSM887025	GMS10_CENTRAL_NERVOUS_SYSTEM	fail	GBM
GSM887027	GP2D_LARGE_INTESTINE	GP2d	Colon
GSM887035	HCC1187_BREAST	HCC1187	Breast
GSM887037	HCC1395_BREAST	HCC1395	Breast
GSM887046	HCC1954_BREAST	HCC1954	Breast
GSM887049	HCC2218_BREAST	HCC2218	Breast
GSM887056	HCC44_LUNG	HCC-44	Lung NSCLC
GSM887058	HCC70_BREAST	HCC70	Breast
GSM887060	HCC827_LUNG	HCC827	Lung NSCLC
GSM887062	HCT116_LARGE_INTESTINE	HCT116	Colon
GSM887069	HEC1A_ENDOMETRIUM	HEC-1-A	Endometrial
GSM887080	HEYA8_OVARY	Hey-A8	Ovarian
GSM887083	HL60_HAEMATOPOIETIC_AND_LYMPHOID_TISSUE	HL-60	Leukemia
GSM887086	HLF_LIVER	HLF	Liver
GSM887089	HPAC_PANCREAS	HPAC	Pancreas
GSM887090	HPAFII_PANCREAS	HPAF-II	Pancreas
GSM887106	HS683_CENTRAL_NERVOUS_SYSTEM	Hs 683	GBM
GSM887117	HS766T_PANCREAS	Hs 766T	Pancreas
GSM887132	HS944T_SKIN	Hs 944.T	Melanoma
GSM887138	HT1197_URINARY_TRACT	HT-1197	Bladder
GSM887141	HT29_LARGE_INTESTINE	HT-29	Colon
GSM887142	HT55_LARGE_INTESTINE	HT55	Colon
GSM887145	HUG1N_STOMACH	HuG1-N	Gastric
GSM887155	HUTU80_SMALL_INTESTINE	HuTu80	Colon
GSM887159	IGR39_SKIN	IGR-39	Melanoma
GSM887160	IGROV1_OVARY	IGROV1	Ovarian
GSM887175	JHOC5_OVARY	JHOC-5	Ovarian
GSM887176	JHOM1_OVARY	JHOM-1	Ovarian
GSM887179	JHOS4_OVARY	fail	Ovarian
GSM887193	K562_HAEMATOPOIETIC_AND_LYMPHOID_TISSUE	K-562	Leukemia
GSM887194	KALS1_CENTRAL_NERVOUS_SYSTEM	KALS-1	GBM
GSM887197	KASUMI1_HAEMATOPOIETIC_AND_LYMPHOID_TISSUE	Kasumi-1	Leukemia
GSM887212	KM12_LARGE_INTESTINE	KM12	Colon
GSM887220	KMS11_HAEMATOPOIETIC_AND_LYMPHOID_TISSUE	fail	Multiple Myeloma
GSM887221	KMS12BM_HAEMATOPOIETIC_AND_LYMPHOID_TISSUE	KMS-12-BM	Multiple Myeloma
GSM887223	KMS20_HAEMATOPOIETIC_AND_LYMPHOID_TISSUE	fail	Multiple Myeloma
GSM887225	KMS26_HAEMATOPOIETIC_AND_LYMPHOID_TISSUE	fail	Multiple Myeloma
GSM887228	KMS34_HAEMATOPOIETIC_AND_LYMPHOID_TISSUE	fail	Multiple Myeloma
GSM887230	KNS60_CENTRAL_NERVOUS_SYSTEM	KNS-60	GBM
GSM887232	KNS81_CENTRAL_NERVOUS_SYSTEM	KNS-81	GBM
GSM887235	KP2_PANCREAS	KP-2	Pancreas
GSM887237	KP4_PANCREAS	KP4	Pancreas
GSM887248	KYSE150_OESOPHAGUS	KYSE-150	Esophageal
GSM887251	KYSE30_OESOPHAGUS	KYSE-30	Esophageal
GSM887253	KYSE450_OESOPHAGUS	KYSE-450	Esophageal
GSM887254	KYSE510_OESOPHAGUS	KYSE-510	Esophageal
GSM887258	L33_PANCREAS	L3.3	Pancreas
GSM887259	L363_HAEMATOPOIETIC_AND_LYMPHOID_TISSUE	L-363	Multiple Myeloma
GSM887262	LAMA84_HAEMATOPOIETIC_AND_LYMPHOID_TISSUE	LAMA-84	Leukemia
GSM887267	LK2_LUNG	LK-2	Lung NSCLC
GSM887270	LN229_CENTRAL_NERVOUS_SYSTEM	LN-229	GBM
GSM887274	LOVO_LARGE_INTESTINE	LoVo	Colon
GSM887276	LP1_HAEMATOPOIETIC_AND_LYMPHOID_TISSUE	fail	Multiple Myeloma
GSM887280	LS411N_LARGE_INTESTINE	LS411N	Colon
GSM887281	LS513_LARGE_INTESTINE	LS513	Colon
GSM887291	MCF7_BREAST	MCF7	Breast
GSM887300	MDAMB453_BREAST	MDA-MB-453	Breast
GSM887320	MIAPACA2_PANCREAS	MIA PaCa-2	Pancreas
GSM887326	MKN7_STOMACH	MKN7	Gastric
GSM887328	MM1S_HAEMATOPOIETIC_AND_LYMPHOID_TISSUE	MM1-S	Multiple Myeloma
GSM887329	MOLM13_HAEMATOPOIETIC_AND_LYMPHOID_TISSUE	MOLM-13	Leukemia
GSM887337	MONOMAC1_HAEMATOPOIETIC_AND_LYMPHOID_TISSUE	MONO-MAC-1	Leukemia
GSM887338	MONOMAC6_HAEMATOPOIETIC_AND_LYMPHOID_TISSUE	MONO-MAC-6	Leukemia
GSM887344	MV411_HAEMATOPOIETIC_AND_LYMPHOID_TISSUE	MV-4-11	Leukemia
GSM887347	NALM6_HAEMATOPOIETIC_AND_LYMPHOID_TISSUE	NALM-6	Leukemia
GSM887349	NB4_HAEMATOPOIETIC_AND_LYMPHOID_TISSUE	NB-4	Leukemia
GSM887355	NCIH1299_LUNG	NCI-H1299	Lung NSCLC
GSM887364	NCIH1437_LUNG	NCI-H1437	Lung NSCLC
GSM887373	NCIH1650_LUNG	NCI-H1650	Lung NSCLC
GSM887382	NCIH1792_LUNG	NCI-H1792	Lung NSCLC
GSM887392	NCIH196_LUNG	NCI-H196	Lung SCLC
GSM887393	NCIH1975_LUNG	NCI-H1975	Lung NSCLC
GSM887398	NCIH2052_PLEURA	NCI-H2052	Lung Mesothelioma
GSM887407	NCIH2122_LUNG	NCI-H2122	Lung NSCLC
GSM887411	NCIH2171_LUNG	NCI-H2171	Lung SCLC
GSM887421	NCIH23_LUNG	NCI-H23	Lung NSCLC
GSM887424	NCIH2452_PLEURA	NCI-H2452	Lung Mesothelioma
GSM887428	NCIH441_LUNG	NCI-H441	Lung NSCLC
GSM887431	NCIH508_LARGE_INTESTINE	NCI-H508	Colon
GSM887435	NCIH524_LUNG	fail	Lung SCLC
GSM887440	NCIH660_PROSTATE	NCI-H660	Prostate
GSM887441	NCIH661_LUNG	NCI-H661	Lung NSCLC
GSM887443	NCIH716_LARGE_INTESTINE	NCI-H716	Colon
GSM887447	NCIH82_LUNG	fail	Lung SCLC
GSM887448	NCIH838_LUNG	NCI-H838	Lung NSCLC
GSM887453	NCIN87_STOMACH	NCI-N87	Gastric
GSM887456	NIHOVCAR3_OVARY	NIH:OVCAR-3	Ovarian
GSM887458	NOMO1_HAEMATOPOIETIC_AND_LYMPHOID_TISSUE	NOMO-1	Leukemia
GSM887465	OAW42_OVARY	OAW42	Ovarian
GSM887468	OCIAML2_HAEMATOPOIETIC_AND_LYMPHOID_TISSUE	OCI-AML2	Leukemia
GSM887469	OCIAML3_HAEMATOPOIETIC_AND_LYMPHOID_TISSUE	OCI-AML3	Leukemia
GSM887470	OCIAML5_HAEMATOPOIETIC_AND_LYMPHOID_TISSUE	OCI-AML5	Leukemia
GSM887476	OE33_OESOPHAGUS	OE33	Esophageal
GSM887478	OPM2_HAEMATOPOIETIC_AND_LYMPHOID_TISSUE	OPM-2	Multiple Myeloma
GSM887482	OV7_OVARY	OV7	Ovarian
GSM887483	OV90_OVARY	OV-90	Ovarian
GSM887484	OVCAR4_OVARY	OVCAR-4	Ovarian
GSM887485	OVCAR8_OVARY	OVCAR-8	Ovarian
GSM887488	OVMANA_OVARY	fail	Ovarian
GSM887496	PANC0327_PANCREAS	Panc 03.27	Pancreas
GSM887499	PANC0813_PANCREAS	Panc 08.13	Pancreas
GSM887500	PANC1005_PANCREAS	Panc 10.05	Pancreas
GSM887521	PSN1_PANCREAS	PSN1	Pancreas
GSM887522	QGP1_PANCREAS	QGP-1	Pancreas
GSM887530	REH_HAEMATOPOIETIC_AND_LYMPHOID_TISSUE	Reh	Leukemia
GSM887540	RKN_SOFT_TISSUE	RKN	Soft Tissue Sarcoma
GSM887541	RKO_LARGE_INTESTINE	RKO	Colon
GSM887544	RMGI_OVARY	RMG-I	Ovarian
GSM887545	RMUGS_OVARY	RMUG-S	Ovarian
GSM887548	RPMI8226_HAEMATOPOIETIC_AND_LYMPHOID_TISSUE	fail	Multiple Myeloma
GSM887552	RT112_URINARY_TRACT	RT-112	Bladder
GSM887563	SEM_HAEMATOPOIETIC_AND_LYMPHOID_TISSUE	SEM	Leukemia
GSM887565	SF126_CENTRAL_NERVOUS_SYSTEM	SF126	GBM
GSM887566	SF295_CENTRAL_NERVOUS_SYSTEM	SF-295	GBM
GSM887574	SJSA1_BONE	SJSA-1	Bone sarcoma
GSM887576	SKCO1_LARGE_INTESTINE	SK-CO-1	Colon
GSM887589	SKMEL5_SKIN	SK-MEL-5	Melanoma
GSM887591	SKMM2_HAEMATOPOIETIC_AND_LYMPHOID_TISSUE	SK-MM-2	Multiple Myeloma
GSM887598	SKOV3_OVARY	SK-OV-3	Ovarian
GSM887606	SNU1105_CENTRAL_NERVOUS_SYSTEM	SNU-1105	GBM
GSM887615	SNU201_CENTRAL_NERVOUS_SYSTEM	fail	GBM
GSM887640	SNU840_OVARY	SNU-840	Ovarian
GSM887643	SNUC1_LARGE_INTESTINE	SNU-C1	Colon
GSM887644	SNUC2A_LARGE_INTESTINE	SNU-C2A	Colon
GSM887650	SU8686_PANCREAS	SU.86.86	Pancreas
GSM887667	SW1417_LARGE_INTESTINE	SW1417	Colon
GSM887671	SW1783_CENTRAL_NERVOUS_SYSTEM	SW1783	GBM
GSM887672	SW1990_PANCREAS	fail	Pancreas
GSM887674	SW480_LARGE_INTESTINE	SW480	Colon
GSM887675	SW48_LARGE_INTESTINE	SW48	Colon
GSM887687	T98G_CENTRAL_NERVOUS_SYSTEM	T98G	GBM
GSM887689	TC71_BONE	TC-71	Bone sarcoma
GSM887691	TE10_OESOPHAGUS	TE10	Esophageal
GSM887694	TE15_OESOPHAGUS	TE-15	Esophageal
GSM887702	TE9_OESOPHAGUS	TE-9	Esophageal
GSM887706	THP1_HAEMATOPOIETIC_AND_LYMPHOID_TISSUE	THP-1	Leukemia
GSM887710	TOV112D_OVARY	TOV-112D	Ovarian
GSM887711	TOV21G_OVARY	TOV-21G	Ovarian
GSM887714	TT_OESOPHAGUS	T.T	Esophageal
GSM887718	TYKNU_OVARY	TYK-nu	Ovarian
GSM887720	U251MG_CENTRAL_NERVOUS_SYSTEM	U-251 MG	GBM
GSM887723	U87MG_CENTRAL_NERVOUS_SYSTEM	U-87 MG	GBM
GSM887731	VCAP_PROSTATE	VCaP	Prostate
GSM887748	YKG1_CENTRAL_NERVOUS_SYSTEM	YKG1	GBM
GSM887751	ZR7530_BREAST	ZR-75-30	Breast

## Sheet: U251
Accession
GSM713416
GSM713417
GSM844718
GSM844719
GSM803632
GSM803691
GSM803750
GSM697600
GSM697601
GSM697602
GSM697603
GSM697604
GSM697605
GSM502019
GSM502020
GSM502021
GSM502037
GSM502038
GSM502039

## Sheet: U87
Accession
GSM887723
GSM795820
GSM795821
GSM795822
GSM795824
GSM795825
GSM795827
GSM862922
GSM862923
GSM862924

## Sheet: A549
Accession
GSM1374386
GSM1374388
GSM1038431
GSM1038432
GSM1038435
GSM1038436
GSM1177927
GSM1177928
GSM952565
GSM952567
GSM952569
GSM941668
GSM941669
GSM941670
GSM941677
GSM781957
GSM781958
GSM781959
GSM781969
GSM781970
GSM781971
GSM781975
GSM781975
GSM781977
GSM781993
GSM781994
GSM781995
GSM782505
GSM782506
GSM804399
GSM804400
GSM978354
GSM978355
GSM978356
GSM978360
GSM978361
GSM978362
GSM776523
GSM776524
GSM776525
GSM776529
GSM776530
GSM776531
GSM902399
GSM902400
GSM882357
GSM882358
GSM882359
GSM882360
GSM882365
GSM882366
GSM882367
GSM882368
GSM843439
GSM803648
GSM803707
GSM803765
GSM454301
GSM454307
GSM454309
GSM433023
GSM433024
GSM433025
GSM442026
GSM442027
GSM442028
GSM357879
GSM357880
GSM357881
GSM335974
GSM335982
GSM335990
GSM274739
GSM274740
GSM228717
GSM206445_1
GSM206445_2
GSM139646
GSM139647
GSM139648
GSM139649
GSM139652
GSM139653
GSM147365
GSM147366
GSM147367
GSM134938
GSM75009
GSM75010
GSM75013
GSM75015
GSM75017
GSM75023
